# Supplementary material for: Complexation of Oligo- and Polynucleotides with Methoxyphenyl-Functionalized Imidazolium Surfactants
Source: Pharmaceutics. 2022 Dec 1;14(12):2685. doi: 10.3390/pharmaceutics14122685 (PMC9782993; doi:10.3390/pharmaceutics14122685)
Supplement: Supplementary file 1 [file pharmaceutics-14-02685-s001.zip]

Archive with 1 entries (1 files):
- pharmaceutics-2012235-supplementary.pdf
